# Supplementary material for: Comparative Evaluation of Reproducibility of Phage-Displayed Peptide Selections and NGS Data, through High-Fidelity Mapping of Massive Peptide Repertoires
Source: Int J Mol Sci. 2023 Jan 13;24(2):1594. doi: 10.3390/ijms24021594 (PMC9862337; doi:10.3390/ijms24021594)
Supplement: Supplementary file 1 [file ijms-24-01594-s001.zip]

Archive with 2 entries (2 files):
- Supplementary File S1 (Fig CAFs_hprot@0.68_profiles 20220407kgp).xlsx
- Supplementary File S2 (Table Lists_signMapp_hprots_3CAFs).xlsx
