# Supplementary material for: Comparative Evaluation of Reproducibility of Phage-Displayed Peptide Selections and NGS Data, through High-Fidelity Mapping of Massive Peptide Repertoires
Source: Int J Mol Sci. 2023 Jan 13;24(2):1594. doi: 10.3390/ijms24021594 (PMC9862337; doi:10.3390/ijms24021594)
Supplement: Supplementary file 1 [file ijms-24-01594-s001.zip › Supplementary File S1 (Fig CAFs_hprot@0.68_profiles 20220407kgp).xlsx]

## Sheet: Feuil1
	PRIMA1
CAF1		0	1	1	1	1	1	1	1	0	0	0	0	0	1	1	1	1	1	1	1	0	0	0	0	0	0	0	0	0	0	0	0	0	0	0	0	0	0	0	0	0	0	0	0	0	0	0	0
CAF2		0	0	0	0	0	0	0	0	0	0	0	0	0	1	1	1	1	1	1	1	0	0	0	0	0	0	0	0	0	0	1	1	1	1	1	1	1	0	0	0	0	0	0	0	0	0	0	0
CAF3		0	1	1	1	1	1	1	1	0	0	0	0	0	0	0	0	0	0	0	0	0	0	0	0	0	0	0	0	0	0	0	0	0	0	0	0	0	0	0	0	0	0	0	0	0	0	0	0
		M	L	L	R	D	L	V	L	R	R	G	C	C	W	S	S	L	L	L	H	C	A	L	H	P	L	W	G	F	V	Q	V	T	H	G	E	P	Q	K	S	C	S	K	V	T	D	S	C
		1	2	3	4	5	6	7	8	9	10	11	12	13	14	15	16	17	18	19	20	21	22	23	24	25	26	27	28	29	30	31	32	33	34	35	36	37	38	39	40	41	42	43	45	46	47	48	49
	NAF1
		1	2	3	4	5	6	7	8	9	10	11	12	13	14	15	16	17	18	19	20	21	22	23	24	25	26	27	28	29	30	31	32	33	34	35	36	37	38	39	40	41	42	43	45	46	47	48	49
CAF1		0	0	0	0	0	0	0	0	0	0	0	0	0	0	0	0	0	0	0	0	0	0	0	3	3	3	3	3	3	3	0	0	0	0	0	0	1	1	1	1	1	1	1	0	0	0	0	0
CAF2		0	0	0	0	0	0	1	1	1	1	1	1	1	0	0	0	0	0	0	0	0	0	0	1	1	5	5	5	5	5	4	4	0	0	0	0	1	1	1	1	1	1	1	0	0	0	0	0
CAF3		0	1	1	1	1	1	1	1	0	0	0	0	0	0	0	0	0	0	0	0	0	0	0	1	1	6	6	6	6	7	6	6	1	1	1	1	1	1	1	2	2	2	2	1	1	1	0	0
		1	2	3	4	5	6	7	8	9	10	11	12	13	14	15	16	17	18	19	20	21	22	23	24	25	26	27	28	29	30	31	32	33	34	35	36	37	38	39	40	41	42	43	45	46	47	48	49
	NPIPB3
		M	A	A	A	E	H	R	H	S	S	G	L	P	Y	W	P	Y	L	T	A	E	T	L	K	N	R	M	G	H	Q	P	P	P	P	T	Q	Q	H	S	I	T	D	N	S	L	S	L	K
		1	2	3	4	5	6	7	8	9	10	11	12	13	14	15	16	17	18	19	20	21	22	23	24	25	26	27	28	29	30	31	32	33	34	35	36	37	38	39	40	41	42	43	45	46	47	48	49
CAF1		0	0	0	0	0	0	0	1	1	1	1	1	1	1	0	0	0	0	0	0	0	0	0	0	0	0	0	1	6	7	7	7	7	7	6	1	0	0	0	0	0	1	1	6	11	11	11	11
CAF2		0	0	0	0	0	0	0	1	1	1	1	1	1	1	0	0	0	0	0	0	0	0	0	0	0	0	0	2	5	5	5	5	5	5	3	0	0	0	0	0	1	4	4	8	10	10	10	9
CAF3		0	0	0	0	0	0	0	1	1	1	1	1	1	1	0	0	0	0	0	0	0	0	0	0	0	0	0	4	5	7	7	7	7	7	3	2	0	0	0	0	1	3	3	6	8	9	9	8
	WHAMM
		M	E	D	E	Q	P	D	S	L	E	G	W	V	P	V	R	E	G	L	F	A	E	P	E	R	H	R	L	R	F	L	V	A	W	N	G	A	E	G	K	F	A	V	T	C	H	D	R
CAF1		0	0	0	0	0	0	0	0	0	0	0	0	0	0	0	0	0	0	0	0	0	0	0	0	0	0	0	0	0	0	0	0	0	0	0	0	0	0	0	0	0	0	0	0	0	0	0	0
CAF2		0	0	0	0	0	0	0	0	0	0	0	0	0	0	0	0	0	0	0	0	0	0	0	0	0	0	0	0	0	0	0	0	0	0	0	0	0	0	0	0	0	0	0	0	0	0	0	0
CAF3		0	0	0	0	0	0	0	0	0	0	0	0	0	0	0	0	0	0	0	0	0	0	0	0	0	0	0	0	0	0	0	0	0	0	0	0	0	0	0	0	0	0	0	0	0	0	0	0
ENSG00000119888	ENST00000405271	EPCAM	ENSP00000385476
	EPCAM	M	E	T	K	H	L	G	R	G	G	A	G	R	A	G	P	H	L	W	R	G	P	R	P	N	C	S	A	G	A	G	G	G	E	P	T	H	S	P	N	S	R	A	V	T	H	Q	R
		1	2	3	4	5	6	7	8	9	10	11	12	13	14	15	16	17	18	19	20	21	22	23	24	25	26	27	28	29	30	31	32	33	34	35	36	37	38	39	40	41	42	43	45	46	47	48	49
CAF1		0	0	0	0	0	0	0	0	0	0	0	0	0	0	0	0	0	0	0	0	0	0	0	0	0	0	1	1	1	1	1	1	1	0	0	0	1	1	1	1	1	1	1	0	0	0	0	0
CAF2		0	0	0	0	0	0	0	0	0	0	0	0	0	0	0	0	0	0	0	0	0	0	0	0	0	0	1	1	1	1	1	1	1	0	0	0	1	1	1	1	1	1	1	0	0	0	0	0
CAF3		0	0	0	0	0	0	0	0	0	0	0	0	0	0	0	0	0	0	0	0	0	0	0	0	0	0	1	1	1	1	1	1	1	0	1	1	1	2	2	2	2	1	1	1	0	0	0	0
		>ENSG00000156603	ENST00000431606	MED19	ENSP00000416227
		M	E	N	F	T	A	L	F	G	A	Q	A	D	P	P	P	P	P	T	A	L	G	F	G	P	G	K	P	P	P	P	P	P	P	P	A	G	G	G	P	G	T	A	P	P	P	T	A
		1	2	3	4	5	6	7	8	9	10	11	12	13	14	15	16	17	18	19	20	21	22	23	24	25	26	27	28	29	30	31	32	33	34	35	36	37	38	39	40	41	42	43	45	46	47	48	49
CAF1		0	0	0	0	0	0	0	0	0	0	0	3	9	11	13	13	13	13	10	4	2	0	0	0	1	1	9	48	87	103	104	103	103	95	56	17	1	0	0	1	1	2	3	3	3	3	4	4
CAF2		0	0	0	0	0	0	0	0	0	0	0	1	4	8	12	12	12	12	11	8	4	0	0	0	0	1	7	52	97	114	117	117	116	110	65	20	3	0	1	2	3	5	6	7	7	6	5	4
CAF3		0	0	0	0	1	1	1	1	1	1	1	3	5	9	13	13	13	13	10	8	4	0	0	1	1	2	9	49	89	108	110	110	109	102	62	22	3	1	2	2	4	5	6	6	5	4	4	2
		M	E	N	F	T	A	L	F	G	A	Q	A	D	P	P	P	P	P	T	A	L	G	F	G	P	G	K	P	P	P	P	P	P	P	P	A	G	G	G	P	G	T	A	P	P	P	T	A
		1	2	3	4	5	6	7	8	9	10	11	12	13	14	15	16	17	18	19	20	21	22	23	24	25	26	27	28	29	30	31	32	33	34	35	36	37	38	39	40	41	42	43	45	46	47	48	49
	ENSG00000115297	ENST00000233638	TLX2	ENSP00000233638
	M	E	P	G	M	L	G	P	H	N	L	P	H	H	E	P	I	S	F	G	I	D	Q	I	L	S	G	P	E	T	P	G	G	G	L	G	L	G	R	G	G	Q	G	H	G	E	N	G	A
CAF1	0	0	0	0	0	0	0	0	0	0	0	0	0	0	1	1	1	1	1	1	1	0	1	1	1	2	2	2	2	1	1	1	0	0	0	0	0	0	0	0	0	0	0	0	0	0	0	0	0
CAF2	0	0	0	0	0	0	0	0	0	0	0	0	0	0	1	1	1	1	1	1	1	0	1	1	1	2	2	2	2	1	1	1	0	0	0	0	0	0	0	0	0	0	0	0	0	0	0	0	0
CAF3	0	0	0	0	0	0	1	1	1	1	1	1	1	0	0	0	0	0	0	0	0	0	1	2	2	2	2	2	2	1	0	0	0	0	0	0	0	0	0	0	0	0	0	0	0	0	0	0	0
	1	2	3	4	5	6	7	8	9	10	11	12	13	14	15	16	17	18	19	20	21	22	23	24	25	26	27	28	29	30	31	32	33	34	35	36	37	38	39	40	41	42	43	45	46	47	48	49	50
ENSG00000163623	ENST00000295886	NKX6-1	ENSP00000295886
	M	L	A	V	G	A	M	E	G	T	R	Q	S	A	F	L	L	S	S	P	P	L	A	A	L	H	S	M	A	E	M	K	T	P	L	Y	P	A	A	Y	P	P	L	P	A	G	P	P	S
	1	2	3	4	5	6	7	8	9	10	11	12	13	14	15	16	17	18	19	20	21	22	23	24	25	26	27	28	29	30	31	32	33	34	35	36	37	38	39	40	41	42	43	45	46	47	48	49	50
CAF1	0	0	0	0	0	0	0	0	0	0	0	1	1	1	7	17	21	27	30	30	30	24	14	10	4	0	0	0	0	0	0	0	0	1	1	1	1	2	5	5	6	7	7	7	7	7	8	6	9
CAF2	0	0	0	0	0	0	0	0	0	0	0	2	2	2	6	17	19	29	33	33	33	29	18	16	6	0	0	0	0	0	0	1	2	4	4	4	5	5	7	7	6	7	8	8	8	5	4	3	3
CAF3	0	0	0	0	0	0	0	0	0	0	0	4	5	5	10	13	16	18	18	17	17	12	9	6	4	0	0	0	0	0	0	1	2	2	2	2	2	5	5	4	6	8	9	10	8	10	12	10	11
	1	2	3	4	5	6	7	8	9	10	11	12	13	14	15	16	17	18	19	20	21	22	23	24	25	26	27	28	29	30	31	32	33	34	35	36	37	38	39	40	41	42	43	45	46	47	48	49	50
ENSG00000196814	ENST00000361171	MVB12B	ENSP00000354772
	M	R	S	C	F	C	V	R	R	S	R	D	P	P	P	P	Q	P	P	P	P	P	P	Q	R	G	T	D	Q	S	T	M	P	E	V	K	D	L	S	E	A	L	P	E	T	S	M	D	P
CAF1	0	0	0	0	0	0	0	0	1	2	2	4	8	14	21	28	38	41	39	35	29	22	14	3	0	0	0	0	0	0	0	0	0	0	0	0	0	0	0	0	0	0	0	0	0	0	0	0	0
CAF2	0	0	0	0	0	0	0	0	2	3	3	3	8	12	17	22	36	39	39	34	30	25	18	3	0	0	0	0	0	0	0	0	0	0	0	0	0	1	1	1	1	1	1	1	1	1	1	1	1
CAF3	0	0	0	0	0	0	0	0	3	4	4	5	10	14	17	18	28	33	32	27	23	20	16	5	0	0	0	0	0	0	0	0	0	0	0	0	0	0	0	0	0	0	0	0	2	2	2	2	2
		ENSG00000125753	ENST00000245932	VASP	ENSP00000245932 position 300
		M	S	E	T	V	I	C	S	S	R	A	T	V	M	L	Y	D	D	G	N	K	R	W	L	P	A	G	T	G	P	Q	A	F	S	R	V	Q	I	Y	H	N	P	T	A	N	S	F	R
		1	2	3	4	5	6	7	8	9	10	11	12	13	14	15	16	17	18	19	20	21	22	23	24	25	26	27	28	29	30	31	32	33	34	35	36	37	38	39	40	41	42	43	45	46	47	48	49
CAF1		0	0	0	0	0	0	0	0	0	0	0	0	0	0	0	0	0	0	1	1	1	1	1	1	1	0	0	0	0	0	0	0	0	0	0	0	0	0	0	0	0	0	0	0	0	0	0	0
CAF2		0	0	0	0	0	0	0	1	1	1	1	1	1	1	0	0	0	0	0	0	0	0	0	1	1	1	1	1	1	1	0	0	0	0	0	0	0	0	0	0	0	0	0	0	0	0	0	0
CAF3		0	0	0	0	0	0	0	0	0	0	0	0	0	1	1	1	1	1	1	1	0	0	0	0	0	0	1	1	1	1	1	1	1	0	0	0	0	0	0	0	0	1	1	2	2	2	2	2
[truncated: 761 more columns]
