# Supplementary material for: Comparative Evaluation of Reproducibility of Phage-Displayed Peptide Selections and NGS Data, through High-Fidelity Mapping of Massive Peptide Repertoires
Source: Int J Mol Sci. 2023 Jan 13;24(2):1594. doi: 10.3390/ijms24021594 (PMC9862337; doi:10.3390/ijms24021594)
Supplement: Supplementary file 1 [file ijms-24-01594-s001.zip › Supplementary File S2 (Table Lists_signMapp_hprots_3CAFs).xlsx]

## Sheet: Feuil1
clCAF1	clCAF2	clCAF3
PRIMA1	KRTAP4-16P	PRIMA1
FASLG	FASLG	KRTAP4-16P
WIPF3	RP5-1042K10.14	FASLG
ATF5	WIPF3	WIPF3
HOXB4	PRIMA1	C4orf46
KRTAP4-16P	ATF5	SMN2
MYPOP	C4orf46	ATF5
WASL	MYPOP	MYPOP
C4orf46	PRR11	HOXB4
WASF2	C4orf48	PRR11
NAF1	CTD-2545G14.7	NPIPB9
DMRTB1	HOXB4	RP5-1042K10.14
ACR	DMRTB1	NPIPB7
GJD3	ACR	ACR
RP5-1042K10.14	NCCRP1	NCCRP1
LMOD2	WASF2	DMRTB1
ZIC5	PRRG2	NPIPB8
NPIPB7	NPIPB7	PRRG2
PRR11	SMN2	WIPF1
SMN2	ZIC5	WASF2
NPIPB8	ANTXRL	SMN1
NPIPB9	WAS	NAF1
ANTXRL	NPIPB9	SMR3B
SMN1	NPIPB8	WASF1
NCCRP1	SF1	ZIC5
SMR3B	SMR3A	FMNL2
PRRG2	SMR3B	C19orf54
RAPH1	NAF1	SCX
WAS	WIPF1	WASL
ENAH	C11orf53	ENAH
TLDC1	WASF1	WAS
CTD-2545G14.7	WASL	FMN2
FMNL2	C19orf54	CHKA
SF1	RAPH1	C11orf53
WIPF1	FMNL2	NPIPB6
SMR3A	SMN1	WIPF2
WASF1	LMOD2	IGLC1
WIPF2	CHKA	ANTXRL
SCX	CHCHD7	RAPH1
WASH1	TMEM222	NPIPB15
CEBPB	NPIPB6	PRR36
CHKA	NPIPB15	TLDC1
NPIPB3	CEBPB	HS3ST4
ALG13	FMN2	SF1
C19orf54	NPIPB3	DTX3
FMN2	TMEM210	C4orf48
RP11-347C12.1	PRR36	ALG13
HS3ST4	PROK2	IGLC3
RNF215	WIPF2	HOXB2
WHAMM	VAX2	WHAMM
HOXD8	ENAH	RNF215
C4orf48	HS3ST4	APBB1IP
FO538757.2	ALG13	LMOD2
PRR36	MNT	DIAPH1
THAP1	NKX6-1	CEBPB
NPIPB15	LIX1L	IGLC2
MTFR1	DTX3	PRR12
NPIPB11	SETD1B	INF2
HOXB2	INF2	ZC2HC1B
NPIPB6	TLDC1	GJD3
PXK	HOXD8	CTD-2545G14.7
VAX2	APBB1IP	MTFR1
CTXN3	MTFR1	TMEM222
INF2	RP11-347C12.1	NKX6-1
PRR3	HOXB2	INO80E
AC091180.1	EFNA2	NPIPB3
SKOR2	THAP1	SMIM9
DIAPH1	FBLIM1	C17orf49
GS1-393G12.13	FOXG1	PCED1A
SETD1B	SHFM1	DEXI
PRR12	WHAMM	CENPV
APBB1IP	BAX	EFNA2
ABI1	SHTN1	TGFBR3L
NPIPB4	KDM6B	SETD1B
C11orf53	PDCD7	SKOR2
NKX6-1	NPIPB11	SMR3A
FNBP4	RNF215	IGFBP2
DTX3	NPIPB4	NPIPB11
MNT	FAM109A	MNT
RP11-231C14.4	MEX3C	RP11-347C12.1
TMEM210	CENPV	TLX2
CENPV	DIAPH1	CGB1
KDM6B	IGFBP2	TOB1
MICALCL	PRR12	POLR3K
SHFM1	PCED1A	ABI1
ESPN	ZNF526	C6orf132
NPIPB5	C6orf132	KDM6B
EFNA2	TGFBR3L	MICALCL
FOXG1	FMN1	FBLIM1
MEX3C	ESPN	VAX2
FMNL1	GJD3	GBX2
ZNF526	SKOR2	WASH1
FHDC1	SCX	C19orf24
JMY	POLR3K	CGB5
SHTN1	RNF44	CGB8
SRPK2	IGFBPL1	ESPN
DEXI	KCTD17	CPLX3
FMN1	NPIPB5	SHFM1
C11orf91	TLX3	FAM109A
IGFBP2	ZNF341	SLC2A4RG
PEG10	EVL	C3orf80
TMEM222	WASH1	KCTD17
EVL	JMY	THAP1
ZNF341	YLPM1	AP002962.1
TGFBR3L	PEG10	NPIPB4
YLPM1	GPSM3	CTXN1
AKT1S1	AP002962.1	NPIPB5
PDX1	LIN37	IL25
PDE4D	AC006445.1	FMN1
HES7	ONECUT3	LIN52
ZC2HC1B	CDK12	FOSB
C19orf84	TIAF1	PXK
TSPYL2	TMEM52	JMY
SLC2A4RG	PXK	CGB2
ATOH8	FO538757.2	METRNL
KHDRBS1	RPS6KB2	FNBP4
CCNK	MICALCL	CGB7
RNF44	ZC2HC1B	HOXD8
KCTD17	ETV3L	PDE4D
TCTEX1D1	RP11-231C14.4	SP5
RP11-190A12.7	CAP2	RP11-231C14.4
C11orf95	GFRA3	ZNF526
IGFBPL1	CCNK	RPS6KB2
SP5	SERTAD4	FMNL1
MBD6	FMNL1	ZNF341
FBLIM1	HES3	YLPM1
LIX1L	C11orf91	FO538757.2
TLX3	SLC2A4RG	FHDC1
MT-ATP8	SP5	IGLC7
CRTC1	FHL2	PDCD7
SCAF1	SRPK2	SETBP1
PDCD7	FHDC1	MED19
TRGJP2	CACUL1	MEX3C
ONECUT3	PRR3	RNF44
GPSM3	SNX11	TIRAP
RCOR2	FNBP4	SHTN1
SPRR2D	ABI1	RP11-190A12.7
RANBP9	LMOD1	SRPK2
SOCS7	TCTEX1D1	FOXG1
C6orf132	CNPPD1	ABI3
MTFR2	PLA2G10	RANBP9
FOSB	LCN12	RAX
DIAPH3	RP11-295P9.13	IGFBPL1
TLX2	C19orf84	GPR150
GBX2	CPLX3	ARHGDIA
MRPL27	GID4	TLX3
EAF1	TRAJ13	KHDRBS1
PROK2	GBX2	CAPG
GPR150	HES7	HES7
NECAP1	SETBP1	RNASEK-C17orf49
POLR3K	MBD6	FHL2
FOXB2	SMIM9	GNLY
SETBP1	DLX6	EVL
CGB7	PDE4D	MBD6
STAC2	TMEM88B	TRBJ1-6
RPS6KB2	RAX	DRAP1
SMIM9	KHDRBS1	AC092881.1
LCN12	INO80E	TRGV10
RAX	TLX1	TMEM52
CGB1	UQCR10	PROK2
NAT6	GGN	LIX1L
CDK12	MUC7	TMEM210
FOXD1	FBRS	LCN12
IGHA1	STAC2	POLD3
CGB2	HNRNPC	ONECUT3
LIN52	EP400NL	ACBD3
FAM109A	ABI3	MRPL27
DLX6	PCED1B	MTFR2
SPRR2B	RXRB	STAC2
CSHL1	GPR150	GPSM3
TOMM40	RANBP9	TSPYL2
TMEM52	C3orf80	NDUFA3
IGLC1	RP11-33O4.2	GATC
PPP1R37	WT1	WBP1L
DEFB129	TLX2	CCNK
PODXL	SOCS7	FAM228A
CGB5	RCOR2	RP11-33O4.2
CGB8	NPIPA7	PEG10
PCED1A	SALL2	C19orf84
SF3B2	PDX1	FBRS
DIAPH2	TMEM11	CDK12
KMT2B	KMT2B	ATOH8
ZFHX4	HCN2	F8A1
MED19	MTFR2	F8A2
HES2	YTHDF2	F8A3
TOB1	AKT1S1	SCAF1
EP400NL	APOBEC3B	CLDN17
CRIP3	GNLY	DIAPH2
CAP2	FAM122C	PRR3
USP51	FOXH1	EP400NL
TLX1	PILRA	PDX1
CCDC6	HOXD3	AL021546.6
ARHGDIA	NPIPA1	FOXH1
PRR23C	TOMM40	PRR16
ZNF827	PROL1	TPSD1
SERTAD4	SCAF1	IFI27L2
FBRS	SPINK1	RPS16
AP002962.1	POLD3	ETV3L
FAM101A	PODXL	COLQ
WT1	ZBTB12	TCTEX1D1
NPNT	ID4	GKN2
UQCR10	AC138969.4	C3orf22
SALL2	HNRNPK	GGN
ELK3	MRPL27	DENND2A
DRAP1	PRR19	AKT1S1
MECP2	FOSB	C11orf95
PRCC	IFT22	FOXB2
HCRT	PELP1	SNX11
TICAM1	HCRT	PODXL
ETV3L	PRR30	IGLL5
ACBD3	CRTC1	CCDC6
MUC7	DRAP1	PRRT1
ABI3	ZBTB4	ZBTB12
PELP1	NPIPA5	ZFHX4
MUC3A	CEBPA	ZNF827
TMEM88B	DIAPH3	RCOR2
FIGN	RP11-903H12.5	DEFB129
CPEB2	TICAM1	CSHL1
PHOX2A	EAF1	ABI2
R3HDM1	EIF4EBP3	KMT2E
TIRAP	NECAP1	IGLV3-22
EVI2B	CSHL1	CAP2
AC138969.4	TPSD1	GFRA3
SETD1A	MVB12B	PELP1
NPIPA5	PIANP	GS1-393G12.13
POLD3	CH17-140K24.8	PROL1
ABI2	NAT6	APOBEC3B
ZC3H4	GKN2	MUC7
WASF3	IER5L	ELK4
KMT2E	METRNL	ITPRIPL2
HNRNPK	WBP1L	C17orf74
AC138028.1	ZFHX4	DLX6
SCAMP3	TIRAP	NECAP1
BRD4	KMT2E	IFT22
PCGF2	PRRG4	KMT2B
HOXD3	FOXD1	RHOXF2B
GGN	C11orf86	ZBTB22
GNLY	DAAM1	VASP
IGLC2	PRR23C	PPP1R37
PROL1	RHOXF2B	RARA
GORASP2	RP11-506B6.7	FGFBP3
RARB	DEFB129	LAMTOR4
TPSD1	SETD1A	PRCC
CPLX3	MT1E	PLAGL1
ZBTB12	DYNLRB2	HOXD3
C3orf80	PPP1R37	ELK3
NPIPA7	TSPYL2	AC002310.13
TOX2	ZC3H4	PHOX2A
HMX3	IFI30	GID4
TPRN	ELK4	RHOXF2
SOX3	IGHA1	HCN2
MLLT1	IGLC1	POM121
CECR6	HES2	RARB
AL109927.1	TOB1	SIRPD
CBLB	C11orf95	EAF1
HNRNPUL1	TREML1	FMNL3
E2F1	CPEB2	E2F1
NUFIP1	MT2A	SCIMP
ZNF628	IQSEC3	SELM
NUPR1	CBLB	FHOD1
ZYX	IGLV3-10	AC013286.1
VPS37B	CTXN1	RXRB
TREML1	TOX2	CRTC1
NPIPA1	RHOXF2	CNPPD1
IER5L	NPIPA3	GIGYF1
NKX2-5	FABP7	ZNF704
FAM117B	GIGYF1	TOX2
GRID2IP	NPIPA2	HEY1
RXRB	PRR21	ARL13B
CBLL1	DIAPH2	SETD1A
DAAM1	PRCC	C10orf105
ARX	GRID2IP	KHDC1L
LIN37	ZFP36	ZNF628
HES3	ZNF827	WNK4
VASP	IRS4	PCDH15
NYAP1	C19orf24	SALL2
IGLC3	IL25	C11orf91
TMEM92	BRD4	CRIP3
PPP3CB	FAM101A	TLX1
C9orf40	CCDC6	SS18L2
DENND2A	AC026248.1	PRR30
GID4	PRRT1	TIGD3
SLAIN1	ABI2	MAL2
SIX2	RNASEK-C17orf49	HES1
OXER1	DEXI	FIGN
CTXN1	E2F1	TMEM78
KLF2	C3orf22	PIANP
ZNF367	HOXC5	C9orf40
ID4	ZBTB21	ANTXR1
ZBTB4	SLAIN1	TICAM1
MAMLD1	SEH1L	ZBTB7B
DSCR4	COLQ	SOX3
EIF5	C17orf49	CPEB2
NPIPA2	ACBD3	AC138028.1
LMTK3	IGLC2	WT1
RSBN1	IGLC3	ASXL3
FAM228A	FAM117B	MUC3A
CEBPA	DTX1	SLC35B1
SH2B1	RARG	AMELX
CACUL1	TRGV10	MLLT6
C3orf22	UTF1	EGR2
RARG	SCIMP	ZFP36
CNPPD1	SLC45A1	TNNC2
FHOD1	MECP2	SERF2
IGLC7	RBM26	NPIPA3
MUC5AC	FHOD1	RUNX2
INO80E	WASF3	FAM117B
POU3F3	MED19	RP11-249C24.12
FMNL3	RYK	SLC45A1
FIP1L1	IGKV2-30	NAT6
F8A1	FMNL3	NPIPA2
F8A2	GORASP2	KLF9
F8A3	LMTK3	CACUL1
NPIPA3	FYB	BARHL1
SERTAD1	CECR6	RNF225
IRS4	RP11-552F3.12	GRID2IP
SERF2	USP51	IL5
IQSEC2	CPSF7	HES3
PRRT1	PPP3CB	EVI2B
MAFB	ATOH8	BRI3
PHF21B	C11orf87	PLSCR3
CLDN17	FOXK1	MECP2
PWWP2A	VPS37B	ADRB1
RHOXF2	HNRNPUL1	SOCS7
FOXI3	PLSCR3	CECR6
CIC	PCDH15	SH2B1
RBM26	HNRNPDL	TOMM40
COLQ	AC026369.1	FAM89B
TRERF1	LIN52	CBLB
RP11-234B24.6	NR4A3	TPSB2
TMEM78	MAMLD1	FOXI3
PIANP	NUFIP1	SERTAD1
MBD1	AMELX	SGIP1
POM121	SF3A2	DIAPH3
CITED4	DBN1	MAMLD1
PCDH15	MT1M	C1orf56
RBM33	HS3ST3B1	SLAIN1
NRIP2	CCSAP	RARG
NKX2-4	MLLT6	HEG1
ENO4	FIGN	RNF181
DBN1	POM121	GORASP2
C3orf36	F8A1	NRN1L
ZBTB7B	F8A2	MT2A
CIART	F8A3	SF3B4
TBC1D29	MAGEA2	IGHA1
SLC45A1	PLPPR2	AC006445.1
CRTC2	FAM155B	ZC3H4
ASXL3	PMAIP1	UQCR10
SPRR2E	HEY1	TPRN
H2BFWT	RITA1	NRIP2
PRR34	DENND2A	NFIB
CLEC19A	RP11-449H3.3	BRD4
C1orf54	MLLT3	IER5L
RHOXF2B	FOXB2	KLF2
SH3RF1	P3H2	HOXA3
CSH1	MUC3A	POM121C
NFIA	ZC2HC1A	R3HDM1
FBXO11	SIX2	AC104650.2
PLAGL1	NPFF	RBM26
GFRA3	ANAPC15	JPH4
WNK4	NKX2-4	RNF167
MANEAL	CGB1	MAGEC1
WIZ	BCL9L	SRCAP
YIPF2	POU3F3	TPSAB1
ARL13B	RP11-190A12.7	PRR19
REPS2	CLDN17	RBMS3
FHL2	FIS1	HCN4
GIGYF1	ZBTB22	PCED1B
VCPIP1	UQCRB	ERF
ANTXR1	TRIM66	TMEM92
SELV	AC138028.1	PLN
SGIP1	TRERF1	SCAMP3
MVB12B	ERF	PMAIP1
CHD3	AMELY	ZBTB4
MAZ	FDCSP	FOXK1
RARA	ASXL3	PPP3CB
C17orf49	FIP1L1	WASF3
AC009336.19	CIPC	CREG1
ZNF385D	SOBP	NKX2-4
BTC	HMX2	MIXL1
SMIM10L1	CPSF6	HNRNPDL
C12orf10	ANTXR1	HNRNPUL1
ZNF579	NAA30	IGLV3-10
ZBTB22	ZBTB47	SOBP
CAPG	RARA	RP11-2C24.9
UBQLNL	CCDC24	DAAM1
FOXK1	C9orf85	LMTK3
CSH2	NYAP2	SERTAD4
BCL9L	JSRP1	FOXD1
LMOD1	SERTAD1	SOX18
IFT22	RNF181	POU2F1
DEFB121	R3HDM1	AC109344.1
HCN2	MKL1	CAMTA2
SRCAP	GLIS3	POU3F1
CAMTA2	CGB2	TMEM145
SF3A2	CXCL17	BATF2
NACA	HCN4	CIPC
PCED1B	KANK4	TVP23B
HEG1	MEIS3	PROSER1
RNASEK-C17orf49	PHF1	NPIPA5
RUNX2	PTPN5	ACKR1
PLEKHB2	RNF225	HMX2
ATN1	ZNF704	CRTC2
AGAP2	WIZ	TRERF1
C17orf74	TPRN	REPS2
JSRP1	NRN1L	CIC
SYNPO2L	PROSER1	NR4A3
GLIS1	CGB5	PHC3
ZFP36	RBPMS	TMEM91
DVL2	CGB8	AC138969.4
FOXH1	ELK1	MAZ
ELK1	WNK4	FAM122C
CCDC24	SPTSSB	AC069063.2
RP11-33O4.2	KLF2	VPS37C
POM121C	NFIA	CXCL17
ZCCHC2	NKX2-5	PCGF2
PRDM2	TCERG1L	LYRM2
LAMTOR4	AL354828.1	TMEM88B
PRR19	EGR2	HES2
PRRG4	SF3B2	PLEKHB2
RP11-2C24.9	ASB18	RBM27
HOXA3	TRIM52	WIZ
NHSL1	MIXL1	PHF21B
JUND	POU3F2	PRDM2
HMX2	ZNF385C	MANEAL
GLIS3	SRCAP	TRIM66
PROSER1	RARB	SH3BP1
HES1	MED9	FOXA3
RNF167	RBM27	HAVCR1
NR4A3	HOXA3	GLIS1
MKL1	IGKV2D-30	MLLT1
RP11-166B2.1	CBLL1	ZC2HC1A
UTF1	HES4	LAMTOR1
C10orf105	MESDC2	NHSL1
EGR2	CXCL1	LYPD2
CCDC85C	TMA16	C3orf36
MAGEC1	MBD1	IRF2BPL
SEH1L	ANKRD34A	RAET1G
PDPN	ZYX	ANKRD34A
MIXL1	GLIS1	SH3RF1
ZFHX2	PHC3	IL11
SOBP	MUC15	GLTSCR1
FGFRL1	LAMTOR4	NPIPA7
ZNF843	IQSEC2	SIX2
IRX3	ARHGDIA	GLIS3
PROSER2	EN1	LSP1
IL3	FBXO11	NPNT
WBP11	EIF5	BCL9L
PHC3	C9orf40	NFATC4
CDK13	JUND	SF3A2
MLLT6	DNASE1L2	HBA2
PHACTR4	SNAI1	DSCR4
TAF6	TEAD2	IGLL1
THPO	PRR15	UTF1
IRX5	MRPL10	DAAM2
INHBB	REPS2	PLA2G10
HCN4	CCDC34	PTPN5
ELK4	CGB7	RHBDD3
SLC35A4	ELK3	MRPL10
ERF	PHOX2A	FYB
ZNF704	SLC35B1	PARM1
TEAD2	EVI2B	ZYX
MARCH10	CIC	ZBTB21
APOBEC3B	CREG1	NFIA
C11orf87	C10orf55	KCNC3
RNF181	ZFHX2	CBLL1
SPRR2A	CCDC85C	GBX1
ZNF652	PLAGL1	PRRG4
TPSB2	IFI27L2	MICALL1
NMU	ENO4	DEFB126
HBA2	MAPK1IP1L	LIN37
DBX1	HMX3	SCNM1
TPSAB1	TMEM78	FIP1L1
HS3ST3B1	FOXI3	VAPB
PRR30	MYCT1	RBM33
POU2F1	NMB	NECAP2
SH3BP1	NHSL1	TMEM119
AKAP8L	NPNT	DBX1
AC092881.1	TBC1D29	CEBPA
WBP1L	C17orf74	NYAP1
ZNF318	RYBP	ZNF652
CD164	HEG1	AHSG
SYN2	ZCCHC2	PRR21
AL354828.1	WBP11	ZFHX2
AC026369.1	ATN1	AL109927.1
C9orf131	SH3BP1	RP11-449H3.3
POU3F1	KHDC1L	JUND
SPATA31D4	VCPIP1	FAM122A
CCDC34	NDUFA3	H2BFWT
SPATA31D3	RP11-2C24.9	C15orf65
FYB	IRX5	CXCL1
RBBP8NL	RP11-166B2.1	NLGN2
MUC17	ZBTB7B	C2orf49
MUC5B	CXCL16	FAM174B
SMAGP	SIRPD	PSORS1C1
TFE3	SOX18	NOL4L
RNF225	ESX1	SPCS3
SCGB2A1	CHD3	TBC1D29
NLGN2	DBX1	TRADD
TRBJ1-6	POM121C	ZNF843
SCAF4	RSBN1	SYVN1
GLTSCR1	SF3B4	NPAP1
IGLJ2	TMEM119	CD164
RPRD2	RUNX2	KANK4
C14orf119	RHBDD3	ZNF362
IGLL1	IER3	SDC3
MAGEA2	RRAS	CETN3
LUZP6	SGIP1	SEH1L
WWTR1	AGAP2	MKL1
FOXR1	SYNPO2L	TEAD2
NFIB	AC092881.1	NYAP2
DAZAP1	SYN2	TCERG1L
GKN2	MANEAL	TIAF1
SDC3	CAMTA2	SPATC1
CSN2	DAAM2	C11orf87
ITPRIPL2	ANKRD40	THPO
PHACTR3	AGER	SF3B2
ANKRD34A	C6orf223	NUPR1
SPAG11A	SLC25A41	IGFBP6
POC5	SH2B1	NPIPA1
IGKV2D-28	ATG9B	FAM101A
RP11-449H3.3	ZNF367	CNPY3
BAX	HOMEZ	CUX1
MEX3D	GLTSCR1	MYCT1
PRR26	MAZ	C9orf50
MZT2A	PRDM2	ATG9B
FRAT1	PRR5L	AMELY
DUSP6	MESP1	ZCCHC2
FAM193B	ZNF628	IRS4
RFNG	IGLC7	ENO4
RP11-903H12.5	MARVELD2	ELK1
YTHDF2	PQLC2	IFI30
CDK5R2	STK35	IQSEC3
FOXL2	WWTR1	DVL2
EN1	AC005477.1	CEP68
FOXB1	MRPL41	IQSEC2
CPSF6	RBM33	NUTM2G
IL25	ZNF579	RFNG
COX17	NUTM2G	PCGF6
TMEM80	FABP3	ATN1
CIPC	SHISA5	TRAV24
PXN	DSCR4	IRX3
TRIM52	AC002310.13	HNRNPK
HEY1	TMUB1	RP11-234B24.6
NFATC2IP	RBMS3	ZBTB45
LYSMD2	SYVN1	PRRC1
LZTS2	NFATC4	BCORL1
GABBR2	PLAUR	PODXL2
GBX1	SAP25	DOK2
NECAP2	LRRC10	SEC61B
RITA1	SERF2	MUC17
P3H2	ARX	S100A7A
POU3F2	ARL6IP4	TRAJ27
NFATC4	FHOD3	TRIM52
DYNLRB2	H2BFWT	JCHAIN
SKOR1	FAM136A	PROP1
PHACTR2	TPSAB1	SNAI1
ERP29	TMEM121	CHD3
HHEX	MT-ATP8	ADAMTS2
TRIM66	FOXB1	FIS1
EFNA1	CDK13	FAM174A
PRRC1	CD68	TMEM121
TAS2R50	HES1	ZFC3H1
MLXIPL	MZT2B	GHRH
GRASP	SPATA31D3	ID4
TMEM121	VASP	ZNF385D
MUC16	NPDC1	CD247
FAM122C	LSP1	NACA
AMELX	POU2F2	FAM155B
CCNT1	DLGAP4	ZNF395
PMAIP1	DVL2	VPS37D
TMA16	TNNI1	NKAPL
MUC4	PRR16	ZBTB7C
ASIC3	SPATA31D4	CRAMP1
GNG10	BATF2	TMA16
FAM155B	TBPL2	RP11-166B2.1
PTPN5	MIF	NUTM2F
FIS1	PODXL2	TREML1
RP11-296A16.1	VEZF1	HOXC4
IRF2BPL	PHF21B	MED15
ESRP2	GBX1	CSH1
CCDC17	CLEC19A	NR4A2
IRS2	RPS16	IL3
ZNF385A	SH3RF1	KIAA0895L
KIAA0355	KIAA0355	VCPIP1
PDLIM2	NFIX	NFATC1
RBMS3	RFNG	SAP25
NHLH1	PHACTR4	C9orf131
AC010646.3	LYPD2	PRRX2
MEIS3	TNNC2	MT-ATP6
ASCL1	BCL11A	LUZP2
PITPNC1	ZFC3H1	CLDN14
SHANK1	TAS2R50	C12orf10
SMIM7	NLGN2	PRRC2A
ZBTB21	PPP1R18	HNRNPC
CREB5	NPAP1	TCF3
C19orf24	FGFBP3	KCNC2
C15orf53	THPO	FAM193B
BCL11A	OR51A7	SNRPC
MEGF9	NDE1	NCR3LG1
RP11-506B6.7	GNG2	WBP11
AC087762.1	PARM1	UBAP2L
LYPD3	MUC17	VPS37B
PPARD	MLXIPL	TBP
PARM1	DAZAP1	CPSF6
SULT2B1	PRKCSH	AGAP2
NEURL1B	GABBR2	PRR15
POLR3GL	HEYL	PIGP
BEND4	C5orf63	PILRA
CPSF7	NRIP2	ZNF385C
SCT	IRX1	C14orf119
FOXA3	TPSB2	SYNPO
METRNL	C6orf1	SPIB
HCFC1R1	ITPRIPL2	C6orf223
DUSP28	TBX6	PRR5L
RBM27	ZNF843	GNG10
SF3B4	SLC23A3	DAZAP2
VTA1	UPP2	ZBTB47
KXD1	CCDC17	CCDC107
DLX3	TVP23B	TAS2R50
SLC35B1	KMT2D	SPTSSB
KMT2D	SHANK1	FBXL16
ADAMTS2	IGKV2D-28	POU6F1
C9orf50	ARHGAP44	BCL11A
FAM174B	GHRH	CSH2
KIAA1522	TFAP4	EN1
ZFAND3	IRS2	POU2F2
DBP	PRRC1	ATF2
THAP7	GPHN	SCML4
PLPPR2	HCFC1R1	UPP2
KCNC3	MAMSTR	ERP29
ATXN7L1	PRRC2A	FCN1
SYVN1	PLBD1	C19orf70
WNK2	GNG10	CCDC85C
PILRA	BCORL1	PRR32
MEF2A	FAM174A	SHANK1
MED15	FOXA3	AZU1
RYBP	POU2F1	MT1E
SF3A1	IL11	SYN2
MAMSTR	ESRP2	GABBR2
NUP62	FKBP11	STMN3
NDUFA3	ZNF385D	HMX3
RGAG4	RP11-257K9.8	KMT2D
AC109829.1	EPHB3	C5orf15
MUC12	AC009336.19	ARX
BAG6	EFNB2	PHACTR3
RP11-403P17.5	FAM193B	MLXIPL
NKAPL	ZNF395	MAMSTR
TMEM119	VTA1	MEIS3
NPAP1	NUTM2F	GAL
SPTSSB	SF3A1	LZTS2
UBAP2L	DAND5	PSG9
BIN2	CSH2	IGLV3-25
DAB2IP	PSORS1C1	CIART
DMAP1	YIPF2	SPATA31D4
RP11-310N16.1	AMOT	POLR3GL
CTF1	IL20RA	MAFB
TAB3	SPSB2	SHISA7
LYRM2	YPEL3	BTC
MUC2	MAPKAPK2	RYK
SHISA5	SPATC1	SPATA31D3
IL11	SCAF4	FOXC1
IQSEC3	IGLV1-40	LPP
ZNF703	IRF2BPL	C12orf50
MICALL1	CRIP3	DTX1
GGA3	ARTN	CARHSP1
TMEM89	AHSP	AL137164.1
AL360294.1	NELFA	THAP7
NFATC1	AL136097.1	KRTCAP2
C2orf49	IGKV2-40	CPSF7
KANK4	PCGF6	CD48
NYAP2	PHACTR2	ESX1
MUC13	MAP4K3	FHOD3
PRR16	RPRD2	MUC16
TTC9C	LAT	SLC39A5
TNFRSF21	MUC5B	RP11-506B6.7
TMEM209	ACPT	CD68
SIK2	TIMD4	PHACTR2
CD68	IGLV1-50	LMOD1
SLC35G5	DDX17	DNASE1L2
GFY	MLNR	FAM136A
NUTM2G	TTC9C	GAPDHS
VAPB	SKOR1	WWTR1
FCN1	FCRLA	PXN
DCD	MEF2A	AUTS2
POU2F2	TRBJ1-6	CMA1
CD302	CSH1	MEX3D
RNF38	HSPB9	AC009336.19
ASB10	MSL1	HSPB9
ZFPM1	CARD19	ZNF579
BAIAP2L2	C12orf10	LAMP1
NRL	SYNPO	DAZAP1
VAMP2	NYAP1	ACHE
HNRNPC	ERRFI1	SRRM1
TMEM150B	EGR4	KLF16
ATG9B	FRAT1	RITA1
RP11-599B13.6	RBL2	KCNN1
SALL1	PCGF2	PHACTR4
MLIP	STAC	BATF
TNK2	BARHL1	TMUB1
HOXD11	MRPL14	KLF7
OR56A1	AKAP8L	GFY
JAZF1	OPRM1	CARD19
SPATC1	PRDM6	UNG
IGKV3-7	NFIB	WNK2
NUTM2F	SDC3	RNF214
MARVELD2	C9orf50	GRASP
TRABD2B	LUZP2	NELFA
MRPL10	GNG8	PROSER2
SETD5	NCR3LG1	KIAA1522
EIF4EBP3	IGLV3-16	PVRL3
SNX11	LZTS2	MAPK1IP1L
BRI3	PPRC1	ARTN
SELM	DUSP6	FAM122B
LCP2	HMGN3	PPRC1
RP11-849H4.2	L34079.2	SLC35A4
SPRED3	DOK2	NUFIP1
AMELY	EBF4	PRR26
UBN2	LHX8	NUTM2A
NAIF1	CAPG	DBN1
FABP7	PRPF18	PRR23C
TMEM145	TMEM92	RSBN1
FAM89B	PRR14	MPP1
CCSAP	TMEM150B	CITED4
PRDM4	IGLJ3	EIF5
C11orf86	MAL2	C2orf74
CXCL17	SPRED3	NKX2-5
MFSD3	VASN	HLX
STMN3	TGFB1I1	ARHGAP8
SRRM1	OCEL1	MUC2
TMEM105	PITPNC1	MEGF9
IFI30	MICALL1	FBXO11
BARHL1	NUTM2A	DYNLRB2
SEMA4G	PPP1R15A	RBM15B
KLF16	IGLV4-60	SF3A1
ZBTB45	FAM174B	B2M
NRN1L	PPM1E	IGLV3-1
PIAS1	NKAP	MUC5AC
MYCT1	SEMA4G	NFIX
AMMECR1	PRSS50	FAM120C
TCF3	PRR26	SMAGP
TGIF2	DBNDD1	RTN4RL2
ADRB1	NR2E3	SYNPO2L
ROBO3	PLEKHB2	MUC5B
OAZ2	FCN1	PRR14
ANO8	KCNC2	CCDC17
RBM15B	AL109927.1	CDK13
THAP8	POU6F1	PPBP
FAM136A	KIF2B	FABP3
PPP1R18	C9orf47	RPRD2
LAMTOR1	SOX3	ZFPM1
C1orf56	IGLL5	PLPPR2
ARHGAP8	TMEM145	SRSF6
FAM69B	ARL13B	MESDC2
MZT2B	CRTC2	HEYL
RCAN1	AHSG	EFS
AUTS2	ADRB1	TRGJP2
SPATA32	SNRPD2	MED22
C11orf42	FOXL2	CSPP1
VAPA	MRPL17	C7orf33
PEX16	C22orf31	MSANTD1
PRRC2A	MEX3A	MPZL1
ZNF385C	IGFBP6	PPP1R18
ACD	AES	TESK1
LSP1	POU3F1	SLC25A41
ACKR1	GJA3	ASB10
MSL1	C9orf131	NUP214
MBD5	TFE3	BAG6
TBP	MZT2A	USP51
ACPT	ORAI1	IL20RA
S100A2	VAPA	RDX
RPS16	PRR7	DDX17
KCNC2	FAM155A	COX6A1
IGLL5	CSPP1	VTA1
MIF	FGFRL1	HOXD1
GPHN	RNF214	PDLIM2
RABEPK	CCNT1	MAF
GP1BA	PDLIM2	CTDSPL
SIK1	POLR2A	C11orf42
MYC	OTP	FOXL2
OTP	MUC16	PHOSPHO1
CH507-42P11.8	TMEM89	C19orf71
CDC42EP2	SETD5	TCL1A
LYPD2	SELV	DBP
PNPLA1	POC5	MLIP
KSR2	PWWP2A	ANO8
POU6F1	CTD-2207O23.12	RNF38
CETN3	ARHGAP8	KIAA0355
SBK3	TSPYL1	FOXO3
RBL2	SPAG11B	RBM12
CA1	DDIT4	RBMS1
IGKV3D-11	DLX3	ISCA1
PODNL1	CHMP1B	L34079.2
TRADD	RFPL4B	DEFB121
ARTN	BAIAP2L2	MED9
CREB3L1	CFC1	MIF
FEV	FAM120C	IGKV2D-29
MZB1	UBQLNL	CTD-2616J11.11
MYRF	VPS37C	SMIM7
VPS37C	PHACTR3	RABEPK
CTD-2574D22.6	C19orf35	PROB1
RUNX3	ATXN7L1	IL10RA
CABP1	SOCS6	BRSK1
CXorf67	TMEM59L	SGK1
CHRNA3	ADAMTS2	CCDC24
ARHGAP44	CYP2B6	NUTM2D
EPHB3	BRI3	AC079355.1
PRR23D2	ZFPM1	FLT3LG
ARL2-SNX15	PER1	SKOR1
AHDC1	ESPNL	TMEM150B
CTDSPL	NXPH3	NUTM2B
IGLV3-10	C11orf42	GJA3
PHF1	PIAS1	EPHB3
RAD23B	C1orf56	TMEM201
NUTM2A	TIGD3	ASCL4
LHX2	NR4A2	UNK
GORASP1	GRASP	C1orf194
TSPAN9	MUC5AC	PWWP2A
PPM1E	SRRM1	MUC12
MAPK1IP1L	CYGB	NUTM2E
SNRPC	MLLT1	ACPT
PRRX2	C14orf2	SPCS1
CSPP1	AC004076.7	RP11-310N16.1
PNRC1	MPZL1	AL023875.1
TAF9	IGLV11-55	ZDHHC19
TEAD3	TRBJ2-3	ESRP2
AC002310.13	CXCL13	PRR34
CDC42EP1	DBP	ZFYVE19
FAM189B	IGKV3D-7	ATXN7L1
AGER	AC109344.1	WAC
ZC3H13	SBK3	CCNT1
PSORS1C1	AUTS2	EIF4EBP3
PRR14	MOCS2	NEDD4L
KHDC1L	KCNC3	RIN3
DTX1	SDC1	GRIFIN
PRR15	AL590235.1	MEF2A
INAFM1	POLL	NFATC2IP
NELFA	AC037459.4	IGFLR1
DLGAP4	WNK2	AC023491.2
KLF12	FANCG	TBX6
SPACA3	NUPR1	OCEL1
SHISA7	PHOSPHO1	CTF1
FHOD3	TREX1	TSACC
PPP1R15A	ZBTB33	MEX3A
AC026248.1	RBM15B	JSRP1
BARHL2	STX12	MMP11
FOXQ1	FAM210B	CTXN3
CUX1	C8orf58	BRAF
RGCC	LAMP1	C1orf185
LBX1	TRADD	IGLV3-16
NT5C1B-RDH14	DACH1	FOXO4
NT5C1B	ETNK1	TNKS
FAM19A3	NECAP2	C11orf24
ELL2	C2orf69	AKAP8L
TCF7L1	GDF15	BAX
SCIMP	MEF2B	NFYC
ZNF395	EFNA3	CLLU1OS
FAM120C	MED15	BCL11B
DPPA5	PRRT2	CRLF1
FBXL19	IGLL1	E2F4
ANKRD33B	TCF7L1	ASAP2
WAC	PROSER2	ZBTB33
POLL	GS1-259H13.13	FUCA2
HNRNPDL	TOM1L1	ARHGAP31
CARD19	ZC3H13	MAGEE1
BCL11B	MAK16	FAM195B
C19orf71	TUT1	OTP
HIVEP3	RERE	CCSAP
RP11-552F3.12	SPATA8	CBL
ZC2HC1A	NFATC1	ZNF703
MESP1	SHISA3	AL354828.1
SDHAF2	ROBO3	SPATA2
MICAL3	UBAP2L	CHRNA3
RERE	PILRB	LY6G5C
FABP3	ASB10	VEZF1
LY6E	LPP	DDIT4
LAMP1	DGKK	ZC3H13
IGKV2-40	BORCS6	OR13C4
NFIX	CD14	ZNF645
TAF3	CLLU1OS	IKBKG
BSX	CR847794.1	FOXD4
FBXL16	CHRNA3	PYGO2
TBX6	RP11-159D12.5	SMIM10L1
RNF182	LAMTOR1	GP1BA
FGFBP3	BPTF	DUSP9
MAML2	CD48	MAGEA2
MUC15	FAM89B	SPRR2A
B2M	DMBX1	SPRR2B
RP5-862P8.2	CALHM1	SP2
AMBRA1	ASIC3	NAA30
FBRSL1	HIVEP3	KLHL29
DUSP9	NEURL1B	LYPD5
C7orf33	ATXN7L2	POM121L7
HTT	VPS37D	ZNF318
NAA30	C19orf71	IFI27
ZC3H10	THAP10	ZC3H18
ZNF414	KLF5	AC091180.1
PRRC2C	IGLV2-18	NR2E3
KLF9	RP5-862P8.2	DAND5
JPH4	FOXD2	TFPI
OR51A2	PBDC1	TBKBP1
TIGD3	PDE6H	INHA
CCDC102A	GP1BA	HTR6
POMZP3	AC129492.1	BTBD1
C19orf73	ANO8	GALNT18
ADGRB1	NR3C2	REPS1
PRR21	THAP7	AC026248.1
UPF3B	INHBB	CHCHD6
TGFB1I1	SLC52A2	OR8K3
ZNF48	TOMM20	NKAP
RGS9BP	C5orf15	AL136097.1
PCLO	PRR23D2	DLGAP4
BPTF	MFSD3	STRADB
PVRL3	AC079355.1	MRPS7
TRNP1	SSC4D	PPM1E
PPRC1	FAM71F2	ANAPC15
UQCRB	OAZ2	FAM101B
TBKBP1	IGFLR1	PRRC2C
AF111168.2	EFS	FOXJ1
AP5M1	E2F4	KSR2
IL20RA	MLIP	EGR4
RHBDD3	ZNRF3	TBX1
FOXO4	CCDC74B	SMLR1
OR51A7	FBXL16	SOCS6
CBFA2T2	EPO	LHB
FDCSP	KSR2	OPALIN
AMOTL1	CFC1B	MLXIP
TMEM59L	TIMM17A	SEMA4G
RIN1	CTXN3	TMEM14B
SPCS3	ZNF318	RNPC3
CXorf36	MEX3D	C16orf96
LHX8	TNRC18	POU3F3
DOK2	CNN2	NMB
PLEKHA4	XIRP2	IRX5
DDIT4	HACD1	MARVELD2
IGKV2D-40	SCAF11	CD70
KIAA1217	PXN	PER1
NUTM2B	FOXS1	HEY2
RBPMS	FBRSL1	HCRT
RP11-468E2.6	CD7	KIAA1211
CNOT3	ZNF652	FGFRL1
TCERG1L	PITX1	TJAP1
UBE2Q2	CD164	AHDC1
PER1	TMEM40	SCARF2
TREX1	CUX1	PRR27
BCL3	C19orf66	AC009286.1
NUTM2D	IGKV3-7	ZC3H10
FOXD4	TMEM209	IRS2
ELFN1	IL3	TCF7L1
C19orf35	DNASE2	SELV
C11orf24	SPAG11A	MSL1
SYNPO	TSACC	GGA3
IGKV2-30	ZBTB45	MZT2A
IGKV2D-30	RTN4RL2	GDF5OS
DMBX1	SH3BP2	SLC52A2
PODXL2	KIAA1211	DMRTA1
E2F4	IRX3	SCAF4
SNAI1	NFATC2IP	SALL1
C8orf4	TEAD3	TRIM40
CCDC120	CLDN14	TREX1
TMUB1	AVPR2	LST1
HEYL	IGLV3-25	SIK1
ZBTB7C	CTD-2574D22.6	CHRM4
FAM180A	PIGY	FBXL19
ZFHX3	C7orf33	CFAP97
GAPDHS	TRIM67	TRBV6-4
ZBTB47	USH1C	URI1
NR3C2	SHISA7	RERE
OR13C4	SLC35G6	UBQLNL
NKX1-1	ADGRB1	TMEM167A
BCORL1	FAM189B	PRSS1
AUP1	RNF32	TMEM171
RAP1GAP2	PROP1	TTC9C
C5orf15	BAG6	DIRC2
FAM71F2	MT-ATP6	SOX2
UNK	RGAG4	CASKIN1
CD24	CEP55	NIPAL3
LRFN1	HSH2D	HSH2D
PSG9	CRAMP1	SH3BP2
TSC22D1	INTS12	FOXB1
TRBV20-1	GPNMB	HIVEP3
INPP5J	CETN3	FBXL12
SLC25A41	HOXA10	SULT2B1
BATF2	IFITM5	SBK3
SLC52A2	FCHSD1	SPHK2
GABRA4	FAM231A	SNRPD2
IFI27L2	IGKV2D-40	AC007325.1
ST5	TFEB	PRRT4
RBM12	KLHL29	OR51A7
SLC35G3	ARGFX	INTS12
TULP4	NACA	PCLO
NUP214	CIART	HBZ
RNPC3	FRAT2	TGFB1I1
GJA3	IQSEC1	DGKK
TSC22D2	GATC	SSC5D
GATC	UNG	NRN1
PRR23B	NUTM2E	NPDC1
PSRC1	CORO7	ETNK1
IGLV3-22	IGKV3OR2-268	SPRED3
TP63	TNIP1	NMU
ANKRD40	CARHSP1	TAF9
TFAP4	JPH4	CH507-42P11.8
HSF1	RAET1G	TAF4
PRR32	SELM	STARD4
ASAP2	KHDC1	HCST
MAFA	PRR23A	BEND4
CD7	AUP1	PRR22
HOXA10	C3orf36	ESAM
TBPL2	SLC35A4	IGLV9-49
NTF4	SCAMP3	SLC35G3
C16orf96	TGIF2	NTF4
RIN3	RNF167	ARHGAP44
CCL27	ACD	KRBA1
CYBA	CTF1	ZNF524
NANOGP8	OLFM2	TMEM209
MAP3K10	ZFHX3	LAMP2
DNAJC4	UNCX	MVB12B
C17orf96	TRNP1	OXER1
TAF4	CXorf36	BAIAP2L2
PRR13	C12orf74	MRPL36
EVX2	SPATA2	AC110602.1
PHC1	MAP3K10	TULP4
LMNB1	PPP2R5B	C22orf31
NUTM2E	IKBKG	ANKRD33B
ERRFI1	NUP62	BPTF
PRR18	CCDC107	PTPN12
IL17REL	GNG3	TPBGL
FAM53C	AMOTL1	YTHDF2
NEUROD1	ATP6V0E2	NR3C2
SP2	FOXD4	CHCHD10
IL23A	CMA1	FAM171A2
TESK1	C6orf226	FAM189B
DAZAP2	MUC2	RGS7BP
SP8	NUTM2D	HOXD4
DGKK	PCLO	TRABD2B
AKIRIN1	KIAA0895L	TAB3
SPHK2	NUTM2B	CCDC102A
ARMS2	DEFB126	TMEM59L
CDKN1C	SS18L1	TBX20
TMEM213	TBC1D17	ZNF48
MOSPD1	FKBP9	TNFRSF9
TNRC6C	OAF	TMEM213
LHB	MED22	C11orf86
AMOT	CTTNBP2NL	MFSD3
SOX18	CBLC	NUP62
RAB11FIP1	ZBTB25	PLEKHA4
BHLHE22	TULP4	TRAJ13
SETD2	AZU1	OR56A1
IGHA2	IGKV2-24	WBP2
PRDM6	CREB3L2	MZT2B
FLT3LG	DAZAP2	SREBF1
AC037459.4	CHERP	FAM167A
CLLU1OS	ZNF645	NT5C1B-RDH14
FAM155A	CACFD1	UBE4B
HOXD4	NHS	GMEB2
RP11-411B6.6	IGFBP7	SHISA5
NDUFB8	MAGEC1	POU3F2
VEZF1	PALM	UQCRB
FBXL12	FBXL19	ARL6IP6
PCGF6	DYNLT3	INHBB
ZNF645	SIRPG	VAPA
IGF1	IRX2	PLA2G2A
RNF214	UNKL	CXCL5
PRR22	RP11-544M22.13	AC109486.1
AL021546.6	C16orf96	C15orf39
PITX2	STMN3	TRAJ53
AHSG	IGLV3-27	TAF6
KCNN1	C12orf50	MSX1
KISS1	TMEM80	RP11-287D1.3
PRH1-PRR4	MAST3	AKIRIN2
NR2E3	CCDC120	DAB2IP
SYTL1	GCGR	FOPNL
RAVER1	S100B	MTPN
NACAD	COX10	SLC35G5
FRAT2	PNPLA1	MAP4K2
SOX30	TNK2	P3H2
TMEM14B	IGKV3D-20	INSM1
RB1	KIAA1549L	IGLV11-55
NFATC3	C6orf136	SPATC1L
SPATA12	FOXD4L6	PRR18
CLDN14	MAP4K2	RBPMS
C9orf91	OR6Q1	AC090958.1
MED22	KIAA1522	SH3BGR
MIDN	CTD-2135J3.4	OR51A2
DCP1A	RTN4	EFNB2
KCNRG	MAP3K11	CD300LD
FAM168B	ZNF48	EPS8
TNKS	TYRO3	TNK2
C6orf120	NKAPL	TFAP4
C16orf46	TBP	VASN
SLC35G6	PBX2	MAP7D1
KMT2A	AL021546.6	AC026369.1
SMAD5	FAM122A	CCAR1
RSPH4A	SPDEF	INSL3
PIGP	CDX2	KXD1
DYNLT3	CRLF1	TMEM79
FAM222A	MUC12	AEBP1
CD2BP2	PRRC2C	TMEM176B
RDX	NUP214	SLC23A3
TRBV6-5	DCP1A	RAMP3
DDX17	PRR32	SETD5
REPS1	OR8K3	KLF5
CIB4	BEND4	IGHV4-31
INO80B	OTUB2	NUDT16
INO80B-WBP1	FAM181B	MED25
NANOG	KLHL33	NT5C1B
CRAMP1	FOXD4L5	SP8
CDX2	SCARF2	BTBD6
ZFC3H1	LRIT3	MRPL35
TEAD4	FOXD4L4	TMEM80
FUCA2	FOXD4L3	GRPEL1
GAB3	CDH22	CBARP
EFS	C2orf49	TAF1C
ZC3H18	ASCL4	CREB3L2
C14orf2	PRR18	RAVER1
DAAM2	KCNK4	ZNF385A
SNAP91	CREB3L1	TBPL2
AEBP1	AHDC1	MBD1
SMAP1	BAGE5	HES4
SLC23A3	AF111168.2	MAST2
AFF1	ACKR1	TCF7L2
TIMD4	RAB11FIP1	AF111168.2
FAM181B	ANKRD33B	BIN2
E2F5	PPP1R13B	IRF5
DACH1	UBE4B	CSN2
KIAA1429	WDR4	CLDN2
IGLV11-55	TMEM171	TMEM89
MSANTD1	GGA3	CD24
UBALD1	DUSP7	EPN3
PPP1R10	CD8A	FOXN4
PRB1	HBA2	IL17RB
TMEM91	WTIP	DLX3
PDE4A	MED25	FBRSL1
DAXX	GFY	TRIM38
ATF1	ZDHHC24	SUMF2
FOXO1	RNASE1	PDE4B
HOXA4	FLT3LG	MAP3K10
AC109344.1	MEF2C	ZFHX3
FAM92B	ZNF575	PROSER3
INSM1	CISD2	ADGRB1
MPZL1	HAVCR1	ACD
TMEM201	MSANTD1	TGIF2
C21orf58	ASTN2	NUPR2
AC079355.1	RSPH9	FOXE3
CD300A	MRPL34	ADARB1
PTPN23	RBBP8NL	OAZ2
RYK	HOXA4	PEX16
FCRLA	AC118758.1	DNASE1L1
MMP21	TAF3	NCF4
MED9	IL10RA	TMEM266
HOXD1	GPR176	C19orf25
C6orf223	KIF18B	AMOT
LPP	LENG8	ATXN7L2
N4BP2	NEDD4L	CNDP1
TRAV4	DYNAP	CDK5R2
AC087651.2	INO80D	EPO
GATAD2A	PRRX2	MESP1
HOMEZ	C11orf45	ORAI3
HLX	SRRM2	IRX2
MAGEA4	BTC	RBL2
NDUFC1	CHMP4A	C17orf51
C6orf226	MED7	CREB3L1
SHANK2	PROSER3	GABRA4
URI1	TAB3	NUBP1
C1orf64	ZNF414	IRX1
CEBPD	AKAP1	NHS
PLEKHA6	PRR33	ZC3H14
AKIRIN2	RDX	SIK2
SCML4	C6orf25	DOCK5
SCAF11	MBD5	CLEC19A
USH1C	PRR29	RNF223
PLPP6	PRH2	SCAF11
CHRM4	CDC42EP1	MKL2
ZC3H12A	BARHL2	AC109829.1
NEDD4L	LHB	C2orf69
MAF	TPBGL	PRDM6
CARHSP1	CELF1	CTTNBP2NL
CT45A2	LYL1	AMOTL1
MAPKAPK2	AC009950.1	ARHGEF11
MBL2	CCNT2	MUC4
CXCL1	RGL3	ESPNL
MAGEE1	FOXR1	MYRF
LOXL1	LRP8	MRPL14
NPW	HTR6	RPS24
RUSC1	PEX12	ROBO3
SAP130	CRELD2	MICAL3
NOVA2	ZNF692	MBL2
DTL	C1orf185	RTN4
TOM1L1	PBX3	ZNF367
NCR3LG1	TOX4	C19orf73
RFX7	TRABD2B	HOXA11
MYL7	CNPY3	TM6SF2
ARL2	PSRC1	TMEM200C
GATA3	GAPDHS	TSC22D2
HDGF	IL21R	CCDC34
NR5A1	PRSS46	POMZP3
PCBP4	BIN2	MLLT10
NDUFAB1	DEFB125	MBD5
LRIT3	TCTN3	ELL2
ESAM	PRRG3	CH17-60O17.5
PROSER3	SMAGP	FOXQ1
LAT	PHC1	PLPP6
EDA2R	CTDSPL	NOTCH3
RNF183	BNIP2	SLC13A4
IGLV3-1	BCL3	FRAT1
TNNI1	TMEM176B	TRIM67
LYRM9	LMAN2L	CD8A
MTCP1	CDC42EP2	GORASP1
PEX12	SOCS1	RBM15
MSX2	PPARD	AMBRA1
IGFLR1	SPATA12	KIAA0907
SH3RF3	IFNA7	FUZ
PRR5L	KCNH4	TSC22D1
C9orf85	LAMP3	C10orf55
IRAK1	BCL2L13	PNRC1
RCAN2	HEY2	RSC1A1
SLC22A31	MOGAT3	TAGLN2
CREG1	IL23A	FCRLA
KLHL29	OPTC	DACH1
HTR5A	HMGA2	STX5
MAST3	DMRTC2	RAB11FIP1
EPS8	SMG7	FAM222A
RREB1	DNAAF1	FRAT2
SPATA31D1	CENPA	RP11-552F3.12
RBM15	FOXO4	ASB18
ATXN2L	SGCB	LINC00116
TP53INP2	C19orf25	PRR5-ARHGAP8
INTS12	TCF3	VAX1
SEC24B	UTS2B	LYSMD2
MED25	PYGO2	ASIC3
RP11-286N22.8	DEFB121	C1orf53
NUDT16	PIK3R2	AZI2
EGR4	NUBP1	PKMYT1
HACD1	C1orf64	RP11-468E2.6
AC007325.1	UNK	EMX2
PTPN22	SIGLEC12	CHCHD5
HOXB13	AFF1	UPF3B
LPIN3	BTBD1	FOSL2
COL4A3BP	SNAP91	KCNB2
ZBTB33	DAB2IP	GPR176
HOXC5	CTD-3148I10.9	PRR13
IGLV5-37	B3GALT4	PHF1
DUSP7	PPP1R10	RYBP
ARHGAP33	TSC22D2	HS3ST3B1
INHA	GABRA6	DMRTC2
FAM214B	TAF1C	DBF4
SMARCC2	EPN3	ORAI1
ASB16	AEBP1	AF131216.1
NR4A2	C9orf91	EGR1
CMA1	ZNF703	CHRNA4
SLC22A11	TESK1	HLA-DMB
PHLDB1	PRR13	INPP5J
CHCHD7	KCNN1	NXPH3
TRAJ29	FOXE3	SULT1A1
CD70	LINC00116	NR5A1
DBNDD1	MYO16	C17orf96
SPCS1	ARHGEF11	RSRP1
DOCK5	KCNB2	AGER
ZNF692	CD58	NPAS2
GPR152	PRRT4	SMAD5
MAPK7	TAF9B	AR
DEFB118	SHANK2	RGAG4
ZNF385B	RNF38	NCOR2
MTF1	TANC2	AKAP1
TIFAB	NMU	NFATC3
KIAA1549	RFESD	NCOA6
DNASE1L2	BCL11B	LENG8
PQLC3	ZC3H10	DNAJC4
RP11-1021N1.1	LRFN1	ELF4
MAP3K4	KIAA0907	BAG4
LYZL6	CEP68	FJX1
OCEL1	SREBF1	BCL3
LY6G5B	PIAS3	GYS1
OR56A5	INPP5J	FAM69B
ATXN7	PRR22	KIAA1217
TTC9B	TSC22D1	TANC2
POM121L2	PRR27	LCP2
TP53I13	MSX2	PAPD7
RIN2	SNRPC	POU6F2
SCRIB	RBM12	CNOT3
CNOT4	EPB41L4B	KISS1
TRBV6-6	CRTC3	VAMP7
WWC3	FOPNL	OR51A4
CNPY3	PRR23B	DTL
IRX1	BTBD7	TGIF1
C22orf29	THAP8	TEAD3
AC241585.2	ARHGEF5	ST5
MAST2	CCL16	PRDX5
HSPB9	OSTC	CD300A
MRPS36	WBP2	CDX2
DNAJC25-GNG10	WFDC2	SMARCC2
NEUROG3	AC109829.1	DUSP16
DOCK1	LEMD3	RIIAD1
ZNF462	RBFOX3	PCBP4
FAM174A	RCSD1	AC002310.11
PAPD7	PRR4	SMG7
DNAAF1	FAM217B	LHX8
ZMAT3	E2F2	UBAP1
AZI2	NOVA2	PPP1R15A
GPR137	ONECUT1	NDUFS6
NFIC	ZFR2	TGFB1
PRR23A	MAFB	ATF7
MAP3K11	REPS1	SAP130
DLG1	SMTNL2	ZNRF3
PLEKHG2	MYRF	ATP6V0E2
SMAD9	FAM122B	UFM1
PSG1	AZI2	CCDC83
BLNK	AF131216.1	TAF3
DLAT	SOX9	SSSCA1
RPP21	HOXA11	MAP3K11
CBFA2T3	CRK	CORO7
POM121L7	SIK2	TIMD4
SSC5D	TAF4	CRELD2
TLK1	JCHAIN	OST4
CORO7	PLEKHG2	UPK2
RP11-474G23.1	GDF7	S100A7
SPATA2	MMP25	BHLHE22
MSL2	CORO7-PAM16	RP5-862P8.2
TYROBP	DMAP1	RP11-257K9.8
SOS2	LDLRAD3	CHMP1B
EPN3	AC087762.1	MYL7
LRRC16B	ZFYVE19	SPATA31D1
FANCG	TOX	TSPYL1
TOX4	PAX8	NAV2
SOS1	NPAS2	RIN1
ATOH1	PIP	CCSER2
ARGFX	C1orf131	CTAGE5
TBC1D17	FARP2	ZDHHC24
ONECUT1	FAM171A2	MOGS
ARHGAP31	CXorf67	FAM71D
ENHO	PHF8	DLX4
PNRC2	SAP130	PRRG3
RGS20	INCA1	RGL3
MAL2	PRR34	PTPRN
TSPYL1	MAST2	SREK1
ACHE	PCBP4	ATXN2L
CNGB1	FOXC2	OPRM1
IRF5	CEBPE	ADD3
NHS	RP11-514P8.6	SRCIN1
MRPL35	RP11-287D1.3	SLC9B2
HNF1A	SLC35E4	MZB1
CD248	MAP7D1	RRAS
KLF6	CCDC74A	C6orf1
ADGRG2	TMEM91	C17orf107
HOXA13	COBL	FBXO44
FAM122A	RREB1	TP53I13
PHF8	C2orf71	RBBP8NL
TVP23B	PVRL3	MEPCE
CTTNBP2NL	TSPAN9	ZDHHC9
FOXC1	TRIM29	AVPR2
OLIG2	DNASE1L1	HSF1
VPS37A	OR51A4	PLAUR
IGLV1-50	PROB1	C10orf54
PSMG4	DCK	RFX2
CDH22	RP11-505K9.4	NOTCH1
CTAGE4	IL1RAPL2	LEPROTL1
PROB1	TBKBP1	SRPX
TIAF1	SSSCA1	TNS1
ARHGAP17	TIFAB	RNF169
PITX1	EPS8	NANOGP8
ALG10B	PTPN12	ZNF804A
PPP1R14A	NPW	TMEM191B
RGAG1	NKX1-1	CDH22
TPD52	ACVR2A	NEUROG3
SPSB2	KIAA1429	MLLT4
GDF15	MGAM2	PHC1
SH3KBP1	CCL27	EP400
STK35	NOTCH3	LETM2
C6orf1	BHLHE22	IGLV1-51
DCDC2B	CDK5R2	BCL2L13
ARHGEF11	PYGO1	AURKAIP1
DIRC2	NDEL1	TREM1
INSIG2	AP5M1	CDCP2
BTBD7	NFE2L1	AC009060.2
PRRT2	AL357140.1	STAC
PRR4	APOC4	C19orf66
SPIB	CDCP2	TNFRSF25
UBE4B	RBFOX1	CD302
PACS1	SALL1	TUBA4B
SREBF1	SULT2B1	PIAS1
TSHZ1	FBXL12	FAM71F2
SIGLEC12	HDGF	DLG1
PEX14	C3orf20	WDR77
PAX8	TNKS	NAIF1
RBMS1	RTP1	KMT2A
C3orf20	ASIC4	NDUFAB1
AL136097.1	PAPD7	IGLV1-44
TMEM255A	RNF183	CD81
FOXJ1	ADO	SERPINF1
CA7	TRIM38	ECSCR
HTRA2	TMEM201	TGFA
KIF18B	C16orf74	HTT
PBX3	ST5	PRSS3
LINC00116	TNRC6C	CTD-2545M3.6
RP11-505K9.4	IAH1	SHANK2
CXCL5	LRRC26	DBNDD1
BARX2	LYRM2	RFWD2
BORCS6	PWWP2B	OR4D9
RNF169	PSG9	NRL
POGZ	TMEM245	AL590235.1
QKI	PTCRA	GP1BB
KCNK4	ARHGAP33	FAM217B
AMBN	C10orf142	POC5
BATF	AC009060.3	PIN1
IGSF23	RIN3	GSX1
LYVE1	FOXC1	CEACAM4
CXCL16	BBS1	TBC1D10B
TNS4	SSC5D	DPPA4
SERPINA11	MIIP	FCHSD1
C1orf131	PI16	SMAD9
FAM122B	KMT2A	FEV
PSPN	RP11-864I4.1	CABP1
XIRP2	ZBTB9	PTPN23
PRKCSH	FEZF1	IL21R
NPDC1	FAM228A	NACAD
IGSF8	SOX7	SLC41A1
ESX1	SMARCC2	CCDC120
CHCHD5	C10orf54	OR9Q1
FOXD4L3	PRH1	LYVE1
MAP4K2	N4BP2	SDHAF2
FOXK2	MAPK7	TRAV4
IQCJ	EPN2	KIAA1549
CALHM3	RP11-1021N1.1	ZFAND3
GHRH	CISH	CCDC87
BNIP3	IFI27	AIMP2
SRF	ZAP70	IGKV3-7
AR	AC009060.2	PBX4
NOL4L	LMBRD2	MYC
KIAA2026	SMIM7	FAM181B
GAREM1	ZC3H18	KIAA2026
FLRT1	FOXN4	TBC1D17
FAM231D	NCOR2	GCGR
SPATC1L	TMEM256-PLSCR3	LITAF
CD34	FAM231C	C15orf57
FBXO42	CH507-42P11.8	KIAA1549L
KMT2C	ZNF683	C19orf35
RAI2	LY6G6E	MAST3
FAM189A1	TEX2	ZNF683
PRR5-ARHGAP8	TJAP1	PIK3R2
AES	SREK1	BBS1
AC006445.1	ZBTB24	PRR33
ASCL2	IGFBP3	FAM89A
PGR	COX6A1	LAT
HSPB2	PTPRCAP	HOXD11
TRBV20OR9-2	MEX3B	TOX4
RPS23	PIGP	ELFN1
BTBD1	MRPS7	POM121L2
VGLL4	HTT	BARHL2
ZNF302	ATOH1	OR56A5
ADRM1	MEGF9	MED14
PRH2	FUCA2	TYRO3
RTN4	KIAA1549	PFN1
VWCE	C1orf54	NSUN7
CARKD	FOXQ1	NHSL2
SFPQ	DMRT2	ARHGAP33
PPP1R13B	VOPP1	MAPKAPK2
KIAA0895L	FAM69C	TMX2
ROBO4	NIPAL3	C8orf58
ZDHHC14	LILRB4	PLEKHA6
PBX2	SIK1	LRFN2
RFX1	ASAP2	IFNW1
FOXD4L6	MAN1B1	RTKN
THAP4	HOXD11	ASTN2
AFF2	ASH1L	CYGB
IGLV4-3	UBN2	CCNJL
GATA1	RNF25	LYL1
ZNF503	ELL2	USH1C
CCSER2	GYS1	EBF4
NCOR2	ANKRD53	AHSP
WBSCR28	ZFAND6	TFE3
CTHRC1	PRSS8	FADS6
SH3BP2	TRIB3	ZBTB9
ADM5	ELFN1	PRKCSH
IGKV3-11	AC013286.1	TRBV6-6
S100A11	RIMBP3	BSX
CA13	PRDM4	LRRC24
SPAG11B	AAK1	CYP2B6
INCA1	ZNF444	TLE2
C15orf39	CCDC87	CXCL16
MLLT4	C17orf96	IGLV2-8
DAB2	TNFAIP8L2	LYG2
ALKBH5	SNX21	CFAP126
JUN	SLC39A5	FABP4
SHROOM3	OXER1	FAM231D
FAM193A	KCMF1	RP11-26J3.4
SDC1	TGFB1	VWA7
INS-IGF2	RNF169	MMP24
TBX20	AC010646.3	AGPAT3
NPAS3	KIAA2026	E2F8
AC023491.2	MSX1	RNF32
SPTLC2	SLC7A3	CTD-3074O7.11
NTF3	ATF2	CIZ1
CEP68	PRPSAP1	HDGF
UBAP2	BOLL	CCDC187
MYO16	CLEC11A	HTR5A
NEUROD2	MICAL3	GPR146
ZNRF3	AC091180.1	B3GALT6
OR4K5	MTF1	GPHN
CENPM	GABRA4	AMPH
MAGEA2	NEUROD2	STK35
ASH1L	TMEM196	C9orf129
PRR35	MBTPS2	AC087762.1
C2orf71	PTPN23	C6orf136
MBD3L3	ZNHIT3	KLHL33
RGP1	EPB41L5	PPP1R13B
AC245100.1	ARHGAP31	UBQLN4
LYSMD4	HOXB13	C1orf61
KLHL17	SPIB	NFE2
PATL1	HMX1	CTU2
HSFY2	SPHK2	SS18
HSFY1	COL4A3BP	CCDC74B
ZMAT5	SLC52A1	EEF2K
SOCS6	INAFM1	MARCH10
ANGPTL2	ADRM1	TFEB
KIAA2013	AC066615.1	TET2
SLC13A4	FAM168B	TNRC6C
MANSC1	GIP	CUX2
PRR33	ZBED4	SULT1A2
CCAR1	SUGP1	AC037459.4
IGF2	IGHD	TMEM177
LRIF1	INO80B-WBP1	FAM25A
OLIG1	RBM11	GAB3
CENPU	MAGEL2	SCUBE2
PRRT4	MKL2	CEACAM1
OR51A4	KIAA1217	MRPL17
LILRA2	PACS1	IGHV6-1
FOXN1	CYB561	MTF1
TUT1	HOXD1	PLEKHG2
AC110602.1	FOXP4	DIRC3
GYS1	IGHV4-31	IFITM1
NKX2-3	FXYD3	RPS13
FOXD2	AP000721.4	RNF25
RHOF	TMEM14B	KCNK7
MLXIP	HLX	FOXD4L6
PWWP2B	FOXO3	TAGAP
RP4-583P15.14	CNKSR1	C15orf52
SLC9B2	PIGK	TEAD4
RGL2	IGLV7-46	HOMEZ
GMEB2	GOLPH3	N4BP2
CD300LD	INO80B	CHERP
DCANP1	KIF12	SPR
ZNF683	KRTAP2-3	TSHZ1
ECSCR	CABP1	BRD3
LENG8	IL27	HPS4
INO80D	LCP2	ERRFI1
PRDM8	CD300A	HCN3
ISLR	INPP5E	ZCCHC16
PIK3IP1	NMNAT3	IGLV6-57
VASN	CTD-3074O7.11	HNF4G
FAM65A	TIGD5	NEUROD2
CNKSR1	PPT2	NPPA
TNRC6B	MYD88	DOCK1
ATF7IP	STARD4	SPSB2
ATF7	PHLDB2	MMP17
HMGA2	POM121L2	IGLV5-48
OR13C9	MAFA	GAB2
WNK1	VAMP7	RBBP6
CHRNA4	POLR3GL	CD55
KLF7	RNASEH2B	AC002985.3
SMTN	ADAMTS7	FANCG
HEY2	OR51J1	ROBO4
FAM195B	RP11-403P17.5	CD320
TMEM95	NFE2	TMEM82
AKAP1	ANKRD33	NDUFB8
OR4D9	LRP11	EIF4EBP1
RASA1	NOBOX	DCP1B
FGF21	LINGO4	CDC42EP2
GAB2	DNM3	UBN2
ZBED3	MRPL16	PVRIG
SRRM2	DAXX	PBX3
IGFBP6	LCN2	ARHGEF40
TAF1C	SLC9B2	MPZ
GLCCI1	MBL2	CD14
CUX2	RAVER1	SPTLC2
ETV5	RIMBP3B	MOCS3
NKAP	SETD2	ALG10B
PRORY	RIMBP3C	EIF4EBP2
ZDHHC9	PEAR1	CTD-2370N5.3
DUSP4	TMEM47	SOX7
KIAA1549L	PLSCR2	TPP1
ESPNL	CARD17	ZDHHC8
ASIP	AIRE	HSPB11
KCNJ4	KRBA1	KCMF1
DEAF1	RP11-468E2.6	TOM1L1
MED14	KLF16	AC118758.1
OBP2A	REC8	PRSS2
NODAL	HBZ	PLSCR5
KRBA1	RGS20	CMTM8
OR10P1	OSTM1	AFF2
C6orf136	FOXO1	DAXX
EP400	PKNOX1	RAB3B
GPR176	C15orf39	AUP1
SNX21	DLG1	TAF4B
LY6G5C	FAM162A	SLC35G6
FAM150A	KLHL17	PPP1R10
ACOT8	CCDC102A	ZNF839
C7orf72	ORAI3	CNGB1
RMDN3	CMTM1	ZCCHC14
FAM171A2	CASC3	TOM1
GVQW1	IFNA10	FOXD4L3
PRB2	C1orf226	ANGPTL2
USP31	MEPCE	KHDRBS2
TMEM174	PKMYT1	DMAP1
OSER1	RUNDC1	ASXL2
KHDC1	FUZ	CH17-140K24.8
RP11-26J3.4	SMARCE1	ART1
RSPH3	ZWILCH	LLfos-48D6.2
HCFC1	IRF2BP2	OLIG3
DGCR14	RAMP3	PITPNC1
MARCH10	CD300LD	TTC9B
ARHGEF40	IL6R	INO80D
LEMD3	AC007325.1	SEC16A
TBC1D10B	RFX5	FOXP4
SYS1-DBNDD2	THSD7A	ENTPD2
KIFC2	PPIF	HCFC1R1
SEC16A	CD81	PRDM16
NUP155	TAF6	MAML2
SHROOM2	AC023491.2	CASC3
PYGO2	ITLN1	MPP3
TRPC1	RFX1	KAT6B
SAMD11	INHA	NKIRAS2
TAS2R5	TMEM266	ARHGAP17
UNKL	TTR	RP11-296A16.1
RNF222	MSL3	MAP1B
AAK1	PNRC1	NUP50
TRIM8	DIRC2	C6orf226
MRVI1	PNPLA2	NEURL1B
IGLV9-49	SFPQ	PODNL1
FOXE3	CALHM3	MAST1
STX12	NT5C1B-RDH14	HNF1A
HNRNPL	PRORY	RBM23
MED27	RPP21	KIAA0319
TANC2	RPS23	CDX1
PYGO1	RAI2	ZNF462
TACC2	CLEC1A	PRKAB2
MAP1A	TEX33
AMPH	DNAJC4
RBM11	SPATA31D1
TYRO3	RP11-404P21.8
NSUN4	AC017081.1
RIMBP3B	PODNL1
HES4	TAOK2
NCOA6	MLLT4
RIMBP3C	PGC
SS18L1	EP400
SORBS2	UBL7
BCS1L	CNOT3
PUM2	AC055733.1
UBL7	MMP17
TAS2R40	UBN1
CRX	SPATA31E1
C2orf74	KCNB1
LAMP3	NT5C1B
SOX13	B9D1
TAF4B	ZDHHC19
GPR35	SLC35G5
KLF4	ZNF865
MYOG	SOS2
MESDC2	FAM180A
NXPH3	NGFRAP1
SOX7	TMEM213
CYGB	MEF2D
FAM71D	TM6SF2
HSH2D	ZMAT4
ASTN2	KIAA2013
SMIM21	KLHDC7B
FAM217B	RNF182
C22orf31	TET2
SAP25	RABEPK
ANAPC15	AC073333.1
ALAS1	SMCO4
SAMD1	TNS2
RIMBP3	LRRC24
ONECUT2	HCN3
ENTHD2	SEC61B
CACNB2	CDSN
PRKAB2	ATXN2L
CREB3L2	AC090958.1
KCMF1	RSPH3
ICE1	ZBTB7C
MAD2L2	IL13
C15orf62	C10orf11
INPP5E	CCL4
AC241377.2	KLF9
CORO7-PAM16	NUDT22
TRAV24	MCL1
GLIS2	SORBS2
RP11-302B13.5	RP11-565P22.6
MEX3A	CCAR1
MCTP1	NFATC2
VAMP7	PNRC2
IRF2BP2	PPT2-EGFL8
UNG	POU6F2
BRD3	POM121L7
C1orf53	MED14
SATB2	RP11-434D12.1
CRTC3	ERP29
C1orf127	HNF1A
C15orf52	UPF3B
CCDC91	RP11-722G7.1
RALY	SRPX
C1orf111	WWC3
NOL9	SNAI3
PRB4	IGLV1-36
LRFN3	MLXIP
MAP7D1	TAF9
NEUROG2	SRSF6
ZCCHC14	RP11-411B6.6
CHRNA7	EPYC
SLX4	ZNF385B
RP11-484M3.5	SEMA4B
FOXF2	AL133335.1
NEUROD4	AFF2
TNFRSF9	ZMAT3
LTA	IGSF8
IFNL1	SH3BGRL3
ZBTB9	GPR137B
TPRA1	C15orf57
DMRT3	CSN3
CYC1	CASKIN2
SHARPIN	NAALADL1
HDAC11	PHLDB1
PRR7	WDR77
FETUB	PTPN22
GABRA6	CCDC91
C2orf57	SERTAD3
CACFD1	CENPM
TFAP2E	C21orf58
TAPBP	RIN1
ASCL4	LRRC16B
DIRC3	RB1
AL023875.1	BARX2
SALL3	KIF19
RNF31	APLP1
VGLL1	SCRIB
STAC	BTBD6
SSSCA1	ANKS4B
MAP4K1	HSFY2
RBFOX1	HSFY1
KCNJ13	RNF223
ADIG	MAP3K4
TGFB1	MAST1
CASKIN1	OR51A2
NPPA	ASB16
ZFR2	PRR5-ARHGAP8
TMEM266	KCNJ4
TOX	AC007163.2
LMX1B	MYC
RBM24	SIGLEC8
POLR2A	TUBA4B
PILRB	STAP2
SIX5	ESAM
CDX1	CTDNEP1
C17orf47	GPR146
VGF	ZMYND15
BAG3	AMMECR1
PAX3	PPP1R13L
GPR62	COMMD2
TSC22D4	KAT6B
MLLT10	NDUFV1
PVRL2	SNX15
EIF4G3	HSF1
KIAA0319	C19orf73
ATP1A3	NFKB2
COBL	MAP6D1
KLHL33	OR56A1
AC004813.1	CABLES2
KCTD21	STX5
C10orf55	LZTS3
ASXL2	TLE2
NFE2	IQCJ
RP11-159D12.5	PITX2
KRTAP19-4	ZNF706
AC110615.1	AC010412.1
PPDPF	SPACA4
TMEM171	NRG2
RC3H1	MUCL1
CLOCK	FAM110A
LRFN2	CYSRT1
MOGS	PLAC9
FOXO3	RBMS1
LDLR	HOXD4
C8orf58	KRTCAP2
ADGRG4	HLF
DUSP16	MAP4K1
PTBP2	ZNF839
FOXF1	INSM1
SH2D6	ZNF462
MBD3L5	REM1
MBD3L4	VSTM4
IL21R	TBC1D10B
PSMD11	TACC2
DCAF16	SLC5A10
AMIGO1	RBBP6
NRG3	GPR62
CD300LG	KIAA0319
PTGR2	TUBE1
ZDHHC24	GMEB2
CA14	NDUFAB1
ZMYM5	DDHD1
ZBTB3	MIDN
PHF21A	IGKV2D-24
PCP2	FAM120A
UNCX	SDHAF2
ANKIB1	RAET1E
SGK223	PRSS37
SYCN	LBX1
NPAS2	NOL4L
TFAP2C	CNGB1
FOXD4L5	RNPC3
CASKIN2	AC009286.1
FUZ	FOXF2
SLC35E4	KIF26B
LRR1	ECT2
SERAC1	ARID3C
GYS2	DUSP9
CASC3	EBI3
KCNN3	ALAS2
AIMP2	NDUFC1
HTR6	PCP2
CTAGE8	UBA52
RBM22	ZFR
RGL3	SPDYE6
RTN4RL2	RAP1GAP2
PRR27	IRF5
MT1E	EDAR
FAM222B	ZNF398
DYRK1B	GLB1L
EPS15L1	DPT
CCNT2	DOCK1
FOXS1	NEUROG3
SYT12	ZMIZ2
KNSTRN	RP11-249C24.12
TSFM	SCNM1
SCAF8	SLC35E3
AC002310.11	IGKV3D-11
EPB41L4B	GP9
TXNRD3NB	VAPB
CTU2	DLAT
VENTX	GTF2A1L
CASZ1	CREB1
TMEM191B	ARID3B
SNPH	TGIF1
SRRM3	MON1B
NAV2	FLYWCH1
NUBP1	SH3GLB2
IGLV3-25	CDX1
TNIP1	FBXL8
TEX2	BRAF
MYOCD	HOXA6
RBMS2	ARHGEF40
MMP11	TRAV17
TJAP1	AC006026.2
ARAP1	RNF31
CITED1	SPR
CCL4	FEV
ZNF804A	SLC13A4
GPNMB	ATXN1L
PDE4B	HMGXB4
BLCAP	ZCCHC14
CCDC87	BEX4
SRCIN1	CBARP
ELF3	VAX1
IRX2	RSPH4A
CFAP97	PQLC3
NR1D1	BPHL
PRPSAP1	SEC16A
TRAV34	MED13L
NRG2	CYYR1
TMPO	FCHSD2
HPS4	LRFN2
MAP1B	DMRT3
CISH	DPPA5
PPP1R9B	ZNF687
VSTM2B	EGR3
TMEM196	IGLV1-51
EREG	RELL1
ZNF592	RCOR3
ADAR	MLLT10
FOXP2	VGF
LINGO3	STRC
LUZP2	IRGQ
IL5	PRR35
FAM134A	MMP24
IGDCC4	CABYR
ARHGEF5	CHMP4C
APCDD1L	RBM15
SLC7A3	PVRL2
SS18L2	GATA3
SPATA31E1	HNF4G
PVRIG	CA1
RIPPLY1	CBFA2T2
PHACTR1	RAD23B
MT-ATP6	BHLHA9
AF131216.1	ASB8
TSACC	FJX1
ARFGAP3	NACAD
IGKV1D-8	RPP25
GALNT18	CACNB2
C10orf90	FOXN1
ADAM15	IGHA2
ENTPD2	RGP1
DPPA2	C7orf72
MGAM2	SIRPB1
MAVS	SMAD9
IL4	ZC3H3
GAS2	RAB3IL1
GYPA	CDKN1C
PTPN12	BNIP3
OR56A4	TNS1
CSF2RA	CDHR1
TGIF1	SEMA6D
ISCU	RP11-286N22.8
OLFM2	CTTNBP2
GRM1	LPIN3
PRDX4	VPS37A
LMO4	ADCYAP1
CTTNBP2	GTSE1
ZNF362	MC2R
EIF4ENIF1	HIC1
CEP55	TRBV6-4
SHISA3	SALL3
MEF2D	MTA1
PHLPP1	AL023875.1
AVPR2	FBXO42
GAA	PHACTR1
FOXD4L4	TCF7L2
MTPN	XXbac-BCX105D18.9
KSR1	TXNRD3NB
RBM20	TNFRSF17
SMARCE1	TBX1
C21orf62	UBOX5
ZNF76	CPT2
ZNF398	AMBRA1
GSX2	MRVI1
KLF5	MAST4
ODAM	PSME2
HAVCR1	RC3H1
TNRC18	PEX16
IAH1	ZDHHC7
TBX10	ATF4
E2F8	GPBP1L1
KIF2B	CCDC187
IGLV3-16	SMTN
MKL2	SMARCC1
TRIM38	SLC22A31
FNDC3A	RP11-637O19.3
CD14	TVP23A
PRELP	GAREM1
DMRT1	SERPINA11
MUC22	PHF12
PDZD7	RPL18
CDSN	TEAD4
RBFOX3	XIRP1
FCHO2	DOCK5
RP11-793H13.10	SMAD2
PPY	CNOT4
CEACAM19	PRPF40B
DGKD	TRAV4
PLA2G10	GYPE
PTCRA	APCDD1L
RP11-287D1.3	UBAP2
MTFR1L	FAM149B1
PRH1	NAIF1
PPP2R5B	NR1D1
RP11-404P21.8	RIPK1
PLIN2	FAM149A
L34079.2	DBF4B
BHLHA9	GLCCI1
CMTM7	CT45A2
HOXB3	SPRR2E
KIF12	MARCH10
ZMIZ2	ELANE
ART1	STEAP4
RNASE1	CFAP126
EPC1	OVGP1
CBLC	SLX4
OPTC	PLCD3
TMEM176B	TP63
PODN	GAS2
EIF4EBP1	IQCK
RFPL4B	TAMM41
NPPB	DZIP3
FGB	MAML2
CTXN2	ETV3
HHLA1	RP11-872D17.8
CFL1	PNMA5
ADD3	SATB2
TAF10	RUSC1
BHLHE40	GRM1
RSC1A1	AGPAT2
ZFP36L2	IGLV3-22
PTGER4	MYBL2
NEURL3	SH2D6
KIAA1211	SEC24D
SCARF2	KLRB1
ARID1B	AIMP2
SLC9A2	MMP11
SYNGAP1	DAQB-143M3.10
[truncated: 5,185 more rows]
